# Supplementary material for: Molecular mechanism of choline and ethanolamine transport in humans
Source: Nature. 2024 May 22;630(8016):501–8. doi: 10.1038/s41586-024-07444-7 (PMC11168923; doi:10.1038/s41586-024-07444-7)
Supplement: Supplementary file 8 — Source Data Figs. 1, 3, 4 and Extended Data Figs. 1, 2, 3, 5, 8, 9. [file 41586_2024_7444_MOESM8_ESM.xlsx]

## Sheet: Fig 1b
Fig 1b	This dataset was obtained from Fig 1d 30 minutes
DPM/mg protein
Mock	FLVCR1	FLVCR2	FLVCR2-S203Y
12187.2	58671.4	69149.8	13459.2
12513.7	54290.8	73005.7	12748
12933.4	44761.2	75523.5	12971

## Sheet: Fig 1c
Fig 1c	(n=3; experiments were repeated two times; Only one dataset was used to draw the graphs)
	DPM/mg protein
5uM choline	CHKA	FLVCR1 + CHKA	FLVCR2 + CHKA	FLVCR2-S203Y + CHKA
	7005.03	23775.1	28328.8	6766.98
	7359.91	22175.6	28732.5	5955.53
	6747.87	19629.4	24042	6201.86
15uM choline	CHKA	FLVCR1 + CHKA	FLVCR2 + CHKA	FLVCR2-S203Y + CHKA
	17317.1	48284.7	62235.2	14500
	16406.8	47365.3	59079.8	15490.2
	16422.2	47332.6	59882	15055.5
25uM choline	CHKA	FLVCR1 + CHKA	FLVCR2 + CHKA	FLVCR2-S203Y + CHKA
	28534.5	70068.6	78723.6	24706
	25268.5	65912	74532.4	23218.3
	25968	58213.7	64577.8	21421.5
50uM choline	CHKA	FLVCR1 + CHKA	FLVCR2 + CHKA	FLVCR2-S203Y + CHKA
	41937.6	106770	140258	42408.4
	40173.5	106047	133140	37848.8
	32973	91776.3	117129	31328.1
The dataset below from second experiment was not used to plot the graph in the manuscript.
Second dataset	DPM/mg protein
5uM choline	CHKA	FLVCR1 + CHKA	FLVCR2 + CHKA	FLVCR2-S203Y + CHKA
	6281.21	26118.4	28244.3	7124.71
	7147.72	27029.8	18791.5	7577.69
	6990.5	25884	26893.2	7207.08
15uM choline	CHKA	FLVCR1 + CHKA	FLVCR2 + CHKA	FLVCR2-S203Y + CHKA
	16400.8	72609.2	76239.3	17900.5
	15042	51859	68648.2	14828.1
	14659	61896.2	62403.6	14993.3
25uM choline	CHKA	FLVCR1 + CHKA	FLVCR2 + CHKA	FLVCR2-S203Y + CHKA
	22397.7	118047	102962	21874.1
	21586.2	89349.2	123382	23437.4
	24225.7	109707	105878	23588.6
50uM choline	CHKA	FLVCR1 + CHKA	FLVCR2 + CHKA	FLVCR2-S203Y + CHKA
	35715.8	174686	174474	33081
	32939.4	118259	144092	35333.4
	37050.5	135117	177012	38842.5

## Sheet: Fig 1d
Fig 1d	(n=3; experiments were repeated two times; Only one dataset was used to draw the graphs)
	The dataset for 30mins was used in Fig 1b.
	DPM/mg protein
10mins	CHKA	FLVCR1 + CHKA	FLVCR2 + CHKA	FLVCR2-S203Y + CHKA
	6561.31	39070.4	51760.3	6968.44
	6695.72	34503.1	35535.1	6615.5
	6624.4	36440.8	45615.2	6745.53
30mins	CHKA	FLVCR1 + CHKA	FLVCR2 + CHKA	FLVCR2-S203Y + CHKA
	12187.2	58671.4	69149.8	13459.2
	12513.7	54290.8	73005.7	12748
	12933.4	44761.2	75523.5	12971
60mins	CHKA	FLVCR1 + CHKA	FLVCR2 + CHKA	FLVCR2-S203Y + CHKA
	22232.2	99431.6	126497	21576.7
	22021	79738.8	106203	22229.5
	22791.8	60737.8	85155.6	20072.1
120mins	CHKA	FLVCR1 + CHKA	FLVCR2 + CHKA	FLVCR2-S203Y + CHKA
	40629.6	178326	249224	42076
	39954.9	173305	168787	44586.3
	39186.8	168266	235812	45130.3
The dataset below from second experiment was not used to plot the graph in the manuscript.
Second dataset	DPM/mg protein
10mins	CHKA	FLVCR1 + CHKA	FLVCR2 + CHKA	FLVCR2-S203Y + CHKA
	2597.82	15409.6	22084.8	2888.63
	2472.62	13499.3	20409.4	2705.08
	2970.89	13354.6	17725	2211.69
30mins	CHKA	FLVCR1 + CHKA	FLVCR2 + CHKA	FLVCR2-S203Y + CHKA
	4906.39	22738.6	41263.8	5231.64
	4886.89	24751.8	42733	5201.78
	5491.4	27228.3	40769	5478.07
60mins	CHKA	FLVCR1 + CHKA	FLVCR2 + CHKA	FLVCR2-S203Y + CHKA
	8226.31	43307.9	55006.9	10998.4
	9507.64	42227.5	59704.1	9430.92
	8363.06	39500.8	59431.4	9468.77
120mins	CHKA	FLVCR1 + CHKA	FLVCR2 + CHKA	FLVCR2-S203Y + CHKA
	16235.5	71793.6	114182	16337.9
	14725.8	76635.2	116346	20877.5
	16870.9	76598.9	107185	16622.5

## Sheet: Fig 1e
Fig 1e	This dataset was obtained from Fig 1g 30 minutes
DPM/mg protein
Mock	FLVCR1	FLVCR2	FLVCR2-S203Y
5373.58	28227.5	12049.2	5315.22
5335.18	26479.6	10238.7	5381.56
5368.09	28245.9	13295.9	5118.85

## Sheet: Fig 1f
Fig 1f	(n=3; experiments were repeated two times; Only one dataset was used to draw the graphs)
	DPM/mg protein
0.5uM ethanolamine	ETNK1	FLVCR1 + ETNK1	FLVCR2 + ETNK1	FLVCR2-S203Y + ETNK1
	1373.23	13002.9	6411.56	1149.57
	1244.65	12894.1	6039.72	1275.15
	1321.8	13449	6007.85	1236.51
1uM ethanolamine	ETNK1	FLVCR1 + ETNK1	FLVCR2 + ETNK1	FLVCR2-S203Y + ETNK1
	2149.86	26022.1	11760.7	1951.37
	2185.86	24455.2	9657.18	1936.87
	2381.3	24656.5	10793.9	2033.48
2.5uM ethanolamine	ETNK1	FLVCR1 + ETNK1	FLVCR2 + ETNK1	FLVCR2-S203Y + ETNK1
	4618.59	56478.2	29024.7	3926.88
	4186.56	57745.8	23192.1	4139.4
	4490.01	59214.7	28413.8	4245.67
5uM ethanolamine	ETNK1	FLVCR1 + ETNK1	FLVCR2 + ETNK1	FLVCR2-S203Y + ETNK1
	7555.35	86520.8	53013.6	6588.27
	7282.77	97896.9	47521	6501.33
	8244.54	86798.2	51786.5	7032.64
The dataset below from second experiment was not used to plot the graph in the manuscript.
Second dataset	DPM/mg protein
0.5uM ethanolamine	ETNK1	FLVCR1 + ETNK1	FLVCR2 + ETNK1	FLVCR2-S203Y + ETNK1
	3357.83	8344.87	5951.89	3231.79
	2772.2	7902.85	6345.24	3950.53
	3030.88	8071.9	5375.87	3512.25
1uM ethanolamine	ETNK1	FLVCR1 + ETNK1	FLVCR2 + ETNK1	FLVCR2-S203Y + ETNK1
	5119.22	16036.5	9807.79	5030.79
	5244.6	14580.3	10389.5	4949.07
	5080.47	14477.1	9874.77	4913.97
2.5uM ethanolamine	ETNK1	FLVCR1 + ETNK1	FLVCR2 + ETNK1	FLVCR2-S203Y + ETNK1
	8966.77	29156.7	21102.2	10573.2
	8501.07	29803.2	17241	10954.3
	8894.19	31525.7	21126.1	11166.3
5uM ethanolamine	ETNK1	FLVCR1 + ETNK1	FLVCR2 + ETNK1	FLVCR2-S203Y + ETNK1
	18317.9	62185.7	36622.3	18637.3
	18775.4	48398.3	38374.4	17513.1
	19300.8	63137.7	42538.4	16029.1

## Sheet: Fig 1g
Fig 1g	(n=3; experiments were repeated two times; Only one dataset was used to draw the graphs)
	The dataset for 30mins was used in Fig 1e.
	DPM/mg protein
10mins	ETNK1	FLVCR1 + ETNK1	FLVCR2 + ETNK1	FLVCR2-S203Y + ETNK1
	2424.83	12630.6	5700	2099.02
	2312.37	11473.5	3804.06	2287.43
	2175.22	12382.6	4633.15	2292.74
30mins	ETNK1	FLVCR1 + ETNK1	FLVCR2 + ETNK1	FLVCR2-S203Y + ETNK1
	5373.58	28227.5	12049.2	5315.22
	5335.18	26479.6	10238.7	5381.56
	5368.09	28245.9	13295.9	5118.85
60mins	ETNK1	FLVCR1 + ETNK1	FLVCR2 + ETNK1	FLVCR2-S203Y + ETNK1
	10091.6	46870.4	24900.2	10028.1
	10239.7	44130.6	23290.8	9677.79
	10601.8	44531.6	24223.5	9661.87
120mins	ETNK1	FLVCR1 + ETNK1	FLVCR2 + ETNK1	FLVCR2-S203Y + ETNK1
	18874.7	60759.2	41978.8	19034.5
	19552.3	59002	40153	18753.2
	18863.8	59948	40985.1	18426.8
The dataset below from second experiment was not used to plot the graph in the manuscript.
Second dataset	DPM/mg protein
10mins	ETNK1	FLVCR1 + ETNK1	FLVCR2 + ETNK1	FLVCR2-S203Y + ETNK1
	645.197	5538.11	3292.82	1038.08
	608.092	5504.41	3204.37	860.052
	717.6	5694.11	3132.22	697.815
30mins	ETNK1	FLVCR1 + ETNK1	FLVCR2 + ETNK1	FLVCR2-S203Y + ETNK1
	1273.11	12268.2	6658.56	1679.7
	1337.54	13712	5846.33	1223.95
	1447.86	11626.3	6855.77	1561.97
60mins	ETNK1	FLVCR1 + ETNK1	FLVCR2 + ETNK1	FLVCR2-S203Y + ETNK1
	2330.34	24033	12069.2	2556.97
	2585.4	23004	11381.5	2360.28
	2611.37	22143.6	11822	2437.17
120mins	ETNK1	FLVCR1 + ETNK1	FLVCR2 + ETNK1	FLVCR2-S203Y + ETNK1
	4559.12	27527.2	15447.8	4765.69
	4610.32	28252.1	15995.8	3543.51
	4699.7	26350.8	17553.8	4445.36

## Sheet: Fig 3c
Fig 3c	Time series for one replica (1000 ns), rest of replicas are shown in supplementary figure 10
	TRP125	TYR349
0	2.42014	2.63682
1	2.41489	2.20838
2	2.62498	2.1039
3	2.17741	1.82028
4	2.44651	2.80407
5	2.42178	2.48393
6	2.34205	2.22897
7	2.57188	2.17576
8	2.59655	2.15421
9	2.35843	2.51065
10	2.60457	2.40928
11	2.2502	2.27748
12	2.50138	2.25056
13	2.13626	2.8276
14	2.35394	2.48922
15	2.34525	3.1622
16	2.56645	2.53142
17	2.49708	2.26897
18	2.33105	2.83094
19	2.56043	2.50194
20	2.64019	2.57637
21	2.654	2.65757
22	2.66888	2.27581
23	2.4201	2.16543
24	2.53063	2.63329
25	2.78156	2.40884
26	2.39405	2.04746
27	2.5422	2.72416
28	2.63594	3.18907
29	2.20457	3.08229
30	2.50611	2.19422
31	2.40553	2.52575
32	2.53103	1.87419
33	2.23058	2.47657
34	2.35442	2.67926
35	2.67711	2.50491
36	2.44681	2.43793
37	2.58292	2.74456
38	2.4287	2.98673
39	2.68466	2.95171
40	2.29391	2.48032
41	2.37803	2.51241
42	2.53923	2.77725
43	2.54106	2.32936
44	2.43395	2.60694
45	2.47568	2.42192
46	2.72992	2.53466
47	2.51909	2.45381
48	2.59056	2.57585
49	2.27583	2.49866
50	2.53241	2.90402
51	2.38676	2.70902
52	2.70181	2.44487
53	2.91366	2.39422
54	2.52081	2.54189
55	2.61369	2.29534
56	2.41431	2.70246
57	2.60157	3.10834
58	2.38966	2.57206
59	2.44094	2.05003
60	2.56317	2.27634
61	2.42844	2.33848
62	2.62224	2.4041
63	2.5979	2.90181
64	2.36138	2.37878
65	2.6057	2.18681
66	2.2687	2.31467
67	2.26296	2.0224
68	2.70275	2.39583
69	2.35393	2.6882
70	2.01975	2.07918
71	2.55098	2.58159
72	2.47859	2.10611
73	2.64624	2.40173
74	2.29295	2.53892
75	2.5649	2.90615
76	2.27005	2.99448
77	2.52498	2.92893
78	2.51867	2.16576
79	2.25178	2.24343
80	2.64545	2.58969
81	2.55574	2.74062
82	2.60764	2.1993
83	2.46876	2.7839
84	2.65935	2.6676
85	2.42593	2.49395
86	2.57523	2.89173
87	2.39335	2.52954
88	2.43247	2.907
89	2.21337	2.66843
90	2.55206	2.87917
91	2.0045	3.35793
92	2.6625	2.66644
93	2.51255	2.82498
94	2.41423	2.30887
95	2.57847	2.37276
96	2.69063	2.3719
97	2.02707	2.21529
98	2.78056	2.16532
99	2.73388	2.65206
100	2.43787	2.24486
101	2.71864	2.4663
102	2.43019	2.12135
103	2.59286	2.73558
104	2.49483	2.50312
105	2.48697	2.17267
106	2.40008	2.76105
107	2.75024	2.19326
108	2.42685	2.60257
109	2.43411	2.4429
110	2.32607	2.35901
111	2.52844	2.37943
112	2.19258	2.8289
113	2.70072	2.13479
114	2.1436	2.20713
115	2.297	2.32073
116	2.2317	2.39401
117	2.43419	2.07916
118	2.43979	2.4196
119	2.43904	3.02273
120	2.36231	2.9858
121	2.37048	2.71487
122	2.24189	2.93234
123	2.1944	2.38221
124	2.28852	2.41035
125	2.3941	2.26623
126	2.70254	2.02605
127	2.2421	2.45652
128	2.18909	2.84357
129	2.3118	2.35085
130	2.28189	2.76212
131	2.45212	2.14158
132	2.57832	2.29124
133	2.39586	2.23902
134	2.45737	2.17766
135	2.34066	2.23806
136	2.62105	1.85876
137	2.39103	2.05127
138	2.62994	2.76898
139	2.8195	2.46613
140	2.55931	2.93947
141	2.4561	2.6273
142	2.36485	2.63475
143	2.25126	2.50062
144	2.3048	2.25622
145	2.5401	2.6064
146	2.25278	2.62675
147	2.44693	2.34532
148	2.29063	2.98587
149	2.486	2.77539
150	2.09471	2.47488
151	2.57886	2.73711
152	2.42787	2.61201
153	2.25005	2.83104
154	2.41217	2.57057
155	2.43996	2.40626
156	2.45472	2.31935
157	2.22038	2.62423
158	2.16358	2.82051
159	2.5538	2.64433
160	2.65348	2.41441
161	2.44511	2.7465
162	2.55963	3.37695
163	2.45491	2.36715
164	2.46548	2.94973
165	2.24938	2.59339
166	2.51577	2.53339
167	2.2755	2.99909
168	2.68914	2.65138
169	2.37836	2.50393
170	2.22022	2.70194
171	2.62696	2.46879
172	2.33002	2.41591
173	2.57194	2.42454
174	2.55697	2.59981
175	2.45793	2.44143
176	2.12899	2.89976
177	2.60171	2.3524
178	2.56297	2.21455
179	2.47711	2.50735
180	2.4461	2.44526
181	2.58329	2.76859
182	2.47202	2.84377
183	2.56359	2.10981
184	2.1761	2.28653
185	2.2693	2.62804
186	2.57389	2.02558
187	2.60199	2.41588
188	2.3479	1.97388
189	2.38741	2.37836
190	2.5331	2.39443
191	2.40653	2.45432
192	2.43734	2.76554
193	2.58002	2.30618
194	2.52592	2.00602
195	2.51583	2.24189
196	2.62581	2.13424
197	2.45913	2.24437
198	2.44591	2.99458
199	2.45913	2.17039
200	2.59071	2.62363
201	2.54825	2.32495
202	2.38906	2.48365
203	2.43197	2.43674
204	2.08952	2.10442
205	2.49932	2.61178
206	2.25437	2.06451
207	2.33729	2.83249
208	2.73064	2.42856
209	2.63778	2.44821
210	2.33137	2.54857
211	2.33176	2.70836
212	2.4178	2.57719
213	2.48116	2.25269
214	2.84656	2.51941
215	2.75946	2.50355
216	2.2062	2.35869
217	2.18918	2.82561
218	2.37985	2.18427
219	2.30161	2.58459
220	2.45752	2.80014
221	2.49776	2.52133
222	2.36502	2.48528
223	2.22847	2.52874
224	2.77854	2.40662
225	2.63129	2.35461
226	2.3712	2.15975
227	2.60739	2.75632
228	2.37862	2.66573
229	2.54733	2.68653
230	2.38531	2.55768
231	2.39019	2.34369
232	2.71479	2.53852
233	2.97034	2.13131
234	2.40377	2.61383
235	2.47314	2.43528
236	2.44788	2.92517
237	2.65558	2.73931
238	2.32235	2.59596
239	2.46156	2.5248
240	2.46761	2.65663
241	2.49341	2.89809
242	2.49181	2.78677
243	2.60349	2.20722
244	2.35605	2.41288
245	2.37365	2.7577
246	2.42283	2.20059
247	2.40518	2.39351
248	2.50672	2.58348
249	2.41903	2.92029
250	2.44953	2.83002
251	2.66898	2.62352
252	2.37245	2.58248
253	2.28399	2.91855
254	2.33291	2.08875
255	2.68911	2.50882
256	2.44577	2.86176
257	2.42615	2.5209
258	2.367	2.669
259	2.69158	2.55863
260	2.40013	2.04485
261	2.48284	2.63028
262	2.49553	2.39334
263	2.32959	2.51386
264	2.70625	2.65168
265	2.35038	2.10385
266	2.53665	2.36612
267	2.52079	3.04559
268	2.73534	2.61186
269	2.21436	2.26453
270	2.90081	2.58998
271	2.34693	2.4502
272	2.00752	2.68343
273	2.2581	1.90087
274	2.35359	3.02149
275	2.3407	2.50164
276	2.54881	2.23455
277	2.49882	2.50416
278	2.60877	2.1944
279	2.71775	2.2874
280	2.72868	2.33714
281	2.24566	2.63076
282	2.33833	2.56088
283	2.28788	3.08964
284	2.44493	2.39059
285	2.5888	2.48954
286	2.36987	2.60473
287	2.61576	2.07533
288	2.43668	2.77548
289	2.7659	2.42541
290	2.43059	2.23897
291	2.3041	2.42838
292	3.02405	2.86621
293	2.81974	2.55035
294	2.45002	2.95608
295	2.30935	2.16007
296	2.51132	2.60785
297	2.40834	2.60404
298	2.5201	2.45579
299	2.56922	2.57203
300	2.43132	2.43099
301	2.48083	2.57315
302	2.46678	2.8378
303	2.35095	2.48882
304	2.3839	2.94959
305	2.48486	2.7086
306	2.29244	2.4989
307	2.64584	2.46955
308	2.45114	2.60447
309	2.40123	2.25126
310	2.51408	2.20717
311	2.70368	2.21788
312	2.28694	2.37137
313	2.60787	2.47202
314	2.31536	2.52301
315	2.06528	2.37769
316	2.37491	2.60784
317	2.4129	2.66545
318	2.61015	2.27673
319	2.56839	2.69698
320	2.48799	2.32054
321	2.13925	2.33318
322	2.32919	2.43313
323	3.09442	2.25357
324	2.23566	2.17672
325	2.0782	2.20901
326	2.21398	2.18966
327	1.94057	2.0279
328	2.36907	2.63401
329	2.06999	2.30174
330	2.36265	2.39052
331	2.65649	2.4106
332	2.33714	2.48871
333	2.4909	2.21309
334	2.56309	2.14991
335	2.15988	2.26826
336	2.77093	2.33741
337	2.64236	2.47285
338	2.3734	2.20336
339	2.91767	2.30828
340	2.42357	2.84298
341	2.72842	1.87651
342	2.6256	2.39829
343	2.55041	2.42537
344	2.76031	2.71697
345	2.44272	2.41193
346	2.5624	2.30989
347	2.49455	2.11748
348	2.2888	2.65618
349	2.55339	2.71525
350	2.54822	2.58105
351	2.42887	2.31472
352	2.70741	2.7071
353	2.48688	2.36273
354	2.63418	2.50212
355	2.57971	2.42887
356	2.50252	2.61918
357	2.73863	2.30324
358	2.45847	2.28738
359	2.61658	2.23851
360	2.44307	2.8338
361	2.35544	2.08811
362	2.33345	2.29879
363	2.28932	2.37693
364	2.37253	2.29545
365	2.77661	3.03226
366	2.44696	2.53162
367	2.9468	2.11995
368	2.62566	2.26321
369	2.43856	2.54458
370	2.24239	2.22484
371	2.24791	2.72832
372	2.64048	2.47405
373	2.37093	2.37597
374	2.45662	2.49756
375	2.4776	2.30176
376	2.65861	2.15165
377	2.5633	2.61454
378	2.33041	2.82569
379	2.18261	2.55658
380	2.13628	2.47017
381	2.6795	2.46436
382	2.49912	1.98912
383	2.35077	3.13549
384	2.54301	2.52152
385	2.45229	2.62319
386	2.72641	2.80259
387	2.55916	2.75265
388	2.57917	2.75413
389	2.6448	2.37716
390	2.87531	2.54974
391	2.5226	3.01345
392	2.50076	3.04165
393	2.68304	2.70305
394	2.39133	2.65588
395	2.39384	2.42735
396	2.69348	2.27431
397	2.58863	3.16274
398	2.52961	2.72589
399	2.62557	2.38797
400	2.62675	2.7171
401	2.45349	2.45912
402	2.10183	3.02027
403	2.10148	2.67174
404	2.22589	2.77532
405	2.28405	2.6619
406	1.96219	2.8434
407	2.53287	2.69137
408	2.39184	2.91029
409	2.50961	2.40352
410	2.61696	2.95149
411	2.6466	2.51575
412	2.47472	2.4564
413	2.32902	2.70527
414	2.41752	2.62157
415	2.2973	2.73741
416	2.38511	2.59069
417	2.48811	2.78363
418	2.60411	2.62747
419	2.52685	2.05224
420	2.21924	2.81202
421	2.47419	2.51686
422	2.49833	3.18431
423	2.54627	2.64617
424	2.33241	2.43117
425	2.20955	2.46067
426	2.36294	2.86811
427	2.64592	2.5787
428	2.24136	2.72031
429	2.47752	2.14241
430	2.35852	2.79167
431	2.37057	2.50627
432	2.52994	2.47706
433	2.62614	2.7385
434	2.59108	2.818
435	2.46297	2.13223
436	2.49296	2.7149
437	2.65626	2.77874
438	2.79746	2.07957
439	2.54291	2.20232
440	2.59267	2.69928
441	2.57491	2.3384
442	2.64486	2.18076
443	2.56977	2.41376
444	2.67516	1.95686
445	2.41456	2.36867
446	2.3506	2.8137
447	2.67888	2.70658
448	2.34747	2.70202
449	2.50458	2.48373
450	2.54669	2.64828
451	2.43688	2.37038
452	2.66912	2.09284
453	2.38441	2.65092
454	2.5001	2.49658
455	2.60411	2.68987
456	2.31193	2.90704
457	2.35223	2.63684
458	2.39184	2.71761
459	2.74017	2.67648
460	2.32712	2.39178
461	2.37819	2.49884
462	2.3467	2.53421
463	2.38738	2.26846
464	2.25644	2.61454
465	2.58281	3.13748
466	2.40152	2.35996
467	2.32701	2.6269
468	2.43616	2.53215
469	2.56144	2.93022
470	2.56433	2.70566
471	2.80922	2.0466
472	2.66539	2.43979
473	2.66798	2.35291
474	2.44207	2.73554
475	2.34276	2.58073
476	2.17502	2.26932
477	2.42794	2.42101
478	2.11073	2.2674
479	2.17453	2.26991
480	2.49594	2.79074
481	2.5026	2.40871
482	2.48117	2.55556
483	2.11712	2.59979
484	2.26614	3.13255
485	2.45662	2.55211
486	2.10761	2.41027
487	2.58699	2.68107
488	2.31562	2.70158
489	2.57669	2.63469
490	2.20443	2.4769
491	2.22452	2.5501
492	2.54032	2.63659
493	2.34309	2.54639
494	2.14683	2.54727
495	2.19975	2.60012
496	2.3294	2.76912
497	2.42184	2.38851
498	2.54992	2.88364
499	2.60923	2.69203
500	2.39546	2.65506
501	2.75053	2.96142
502	2.54279	2.33515
503	2.49912	2.7159
504	2.64643	2.55557
505	2.40705	2.50158
506	2.57207	2.51036
507	2.27531	2.29674
508	2.53085	2.24517
509	2.36665	2.74299
510	2.55912	2.31195
511	2.27972	2.72487
512	2.56266	2.36451
513	2.31424	2.28178
514	2.35439	2.13684
515	2.23072	2.51958
516	2.65649	2.82959
517	2.81052	2.72059
518	2.30751	2.53547
519	2.17147	2.4101
520	2.2559	2.60532
521	2.25238	2.41016
522	2.42531	2.51816
523	2.31983	2.76859
524	2.56433	2.4361
525	2.46619	2.55386
526	2.22309	2.43985
527	2.24451	2.89531
528	2.53024	2.92947
529	2.41066	2.51698
530	2.54434	2.78844
531	2.55785	2.51736
532	2.35589	2.24565
533	2.44008	2.17481
534	2.37055	2.21342
535	2.26976	2.63104
536	2.32828	2.84383
537	2.23977	2.66797
538	2.35385	2.44573
539	2.33369	2.54596
540	2.29334	2.33017
541	2.2274	2.2811
542	2.28335	2.01038
543	2.22203	3.10895
544	2.4177	2.73549
545	2.39787	2.54617
546	2.27072	2.59507
547	2.40339	2.49363
548	2.48542	2.53197
549	2.21977	2.31959
550	2.36882	2.86137
551	2.44592	2.34955
552	2.31944	2.33234
553	2.25391	2.50476
554	2.24566	2.46061
555	2.05788	2.43881
556	2.27721	2.47453
557	2.30931	2.73339
558	2.41981	2.77096
559	2.32299	2.67608
560	2.21822	2.49688
561	2.37979	2.65218
562	2.28967	2.58381
563	2.68242	2.51313
564	2.41952	2.30318
565	2.65868	2.085
566	2.56512	2.46182
567	2.36241	2.68039
568	2.56628	2.14509
569	2.20894	2.60446
570	2.54498	2.39155
571	2.79952	2.38657
572	2.6162	2.28142
573	2.40948	2.38925
574	2.72329	2.9828
575	2.45841	2.82875
576	2.48584	2.33362
577	2.58027	2.58383
578	2.31409	2.69421
579	2.70669	2.68522
580	2.3208	2.6513
581	2.61214	2.57233
582	2.39268	2.23468
583	2.51025	2.56688
584	2.42638	2.29081
585	2.6349	2.56361
586	2.28037	2.60404
587	2.58817	3.02536
588	2.40345	2.92891
589	2.36859	2.51694
590	2.57156	2.94163
591	2.42971	2.96488
592	2.76033	2.68725
593	2.53223	2.32512
594	2.50952	2.50286
595	2.56788	2.29703
596	2.3712	2.61739
597	2.56356	2.4465
598	2.2045	2.53547
599	2.79833	2.49956
600	2.2421	2.38424
601	2.43879	2.63896
602	2.29395	2.70847
603	2.16243	2.87584
604	2.33035	2.43228
605	2.6467	2.76699
606	2.30252	3.32439
607	2.58349	3.21956
608	2.18914	2.84515
609	2.46686	2.48173
610	2.2941	2.71877
611	2.45155	2.44305
612	2.29181	2.25257
613	2.29162	2.58484
614	2.24991	2.35375
615	2.26684	2.55496
616	2.29672	2.42408
617	2.32041	2.83351
618	2.38904	2.08283
619	2.59147	2.65846
620	2.31907	2.34762
621	2.30586	2.81349
622	2.28913	2.56657
623	2.52056	2.70039
624	2.64827	2.50594
625	2.18234	2.90291
626	2.24976	2.1396
627	2.24653	2.66542
628	2.41207	2.5528
629	2.76597	2.4916
630	2.35585	2.81343
631	2.62214	2.35665
632	2.49467	2.50114
633	2.46941	2.68558
634	2.29394	2.46303
635	2.52652	2.63869
636	2.35283	2.64783
637	2.39228	2.85626
638	2.62941	2.89016
639	2.47827	2.50352
640	2.34544	2.79948
641	2.64698	2.04958
642	2.6526	2.5136
643	2.42244	2.73675
644	2.5247	2.70291
645	2.42885	2.32441
646	2.48407	2.21138
647	2.36964	2.53103
648	2.52139	2.64626
649	2.1473	2.62528
650	2.36036	2.16116
651	2.07971	2.68113
652	2.46603	2.71347
653	2.36856	2.17368
654	2.51304	2.28143
655	2.32431	2.28204
656	2.46645	1.98892
657	2.25827	2.62324
658	2.52207	2.40693
659	2.50132	2.52797
660	2.35257	2.56019
661	2.31432	2.75618
662	2.4777	2.81045
663	2.62856	2.62499
664	2.35079	2.03848
665	2.16541	2.42833
666	2.73668	2.40693
667	2.25479	1.79839
668	2.37716	2.00902
669	2.55265	2.06082
670	2.64327	2.2317
671	2.39501	2.12852
672	2.99528	1.98969
673	2.3976	2.31993
674	2.49684	2.55374
675	2.34989	2.23575
676	2.58469	2.26312
677	2.24346	2.26168
678	2.72158	2.07328
679	2.11521	2.32396
680	1.99595	2.33985
681	2.45613	2.11417
682	2.1241	2.24695
683	2.23386	2.31616
684	2.1735	2.30925
685	2.04729	2.32699
686	2.49683	2.92823
687	2.67772	2.30966
688	2.60033	2.46473
689	2.62507	2.71649
690	2.46579	2.16291
691	2.68948	2.24822
692	2.24993	2.49132
693	2.50914	2.1715
694	2.41849	2.3916
695	2.1422	2.46099
696	2.69307	2.35429
697	2.32974	2.104
698	2.88233	2.4554
699	2.48677	2.36091
700	2.68516	2.39842
701	2.47865	2.45337
702	2.61479	2.93391
703	2.82831	2.36434
704	2.4383	2.6314
705	2.6249	2.5888
706	2.53585	2.62911
707	2.55016	2.72526
708	2.25916	2.32504
709	1.99424	2.59241
710	2.41903	2.38346
711	2.55818	2.44438
712	2.4117	2.36284
713	2.53941	2.00504
714	2.36402	2.70098
715	2.54654	2.70486
716	2.54081	2.22752
717	2.58281	3.00648
718	2.29611	2.43748
719	2.25535	2.90828
720	2.63898	2.79578
721	2.56338	2.72668
722	2.3297	2.56636
723	2.39309	3.08196
724	2.28171	2.52623
725	2.46747	2.94117
726	2.57956	2.75574
727	2.27528	2.15755
728	2.52786	2.31189
729	2.50592	2.59433
730	2.42492	2.69776
731	2.56792	2.13403
732	2.58546	2.26559
733	2.4954	2.44708
734	2.29126	3.00101
735	2.24702	2.68338
736	2.59811	3.39466
737	2.44395	2.71098
738	2.24172	2.7029
739	2.9358	3.03464
740	2.40728	3.27184
741	2.65559	2.4775
742	2.48654	2.96402
743	2.61979	3.04411
744	2.45112	2.50767
745	2.72046	3.04777
746	2.1188	3.09587
747	2.45752	2.26111
748	2.53474	2.93465
749	2.58818	2.92157
750	2.6659	2.75959
751	2.43096	3.04956
752	2.53839	2.33444
753	2.36479	2.98771
754	2.73051	3.47301
755	2.49411	2.82017
756	2.52044	3.73168
757	2.6745	2.56784
758	2.36188	3.33793
759	2.33038	3.3305
760	2.41367	2.96015
761	2.39939	2.85839
762	2.24431	2.56114
763	2.34804	3.01334
764	2.41034	2.62181
765	2.1552	2.11637
766	2.74519	2.59131
767	2.40543	2.50418
768	2.12614	2.58522
769	2.32303	2.45526
770	2.53348	2.45492
771	2.43247	2.71295
772	2.42311	2.39092
773	2.63971	2.47907
774	2.49543	2.31076
775	2.30965	2.23598
776	2.2234	2.10746
777	2.47267	3.41107
778	2.61178	3.06701
779	3.01942	2.75991
780	2.79783	2.63192
781	2.68931	2.64429
782	2.54303	2.49327
783	2.67918	2.9797
784	2.75162	2.52812
785	2.68666	2.70265
786	3.17419	2.29305
787	2.74712	2.37342
788	2.40956	2.43904
789	2.58631	2.62962
790	2.23296	3.27697
791	2.44367	3.19124
792	2.58844	3.07711
793	2.23206	3.28564
794	2.59964	3.25057
795	2.35657	2.87988
796	2.61523	2.63972
797	2.85536	2.59425
798	2.21603	3.0962
799	2.07772	3.64077
800	2.63943	2.59964
801	2.42895	2.70072
802	2.48093	2.60722
803	2.58044	2.64267
804	2.23387	2.82323
805	2.3095	2.95202
806	2.46027	3.29676
807	2.25382	3.05185
808	2.70009	2.46848
809	2.44567	2.78792
810	2.24297	2.5647
811	2.1703	2.9232
812	2.1349	2.41545
813	1.95934	3.12234
814	2.49614	2.78779
815	2.40142	2.83552
816	2.53767	2.64587
817	2.30986	2.74146
818	2.09108	2.385
819	2.44838	2.54763
820	2.46329	2.85968
821	2.29593	2.88732
822	2.33245	3.24447
823	2.39983	2.86185
824	2.29029	3.11469
825	2.33472	2.92807
826	2.44144	2.76937
827	2.7627	2.2982
828	2.51181	2.9384
829	2.49808	2.82221
830	2.6643	2.96953
831	2.53577	2.58853
832	2.4562	2.71877
833	2.28782	3.07444
834	2.20431	2.57039
835	2.64743	3.31623
836	2.60157	2.89652
837	2.25606	2.76584
838	2.23828	3.00779
839	2.64698	2.95374
840	2.60164	2.93704
841	2.54727	2.99217
842	2.54658	2.67995
843	2.27002	3.32073
844	2.56786	2.63207
845	2.02351	2.88255
846	2.62949	2.29026
847	2.6688	2.54138
848	2.6041	3.22768
849	2.36377	2.91365
850	2.38097	3.17058
851	2.57156	2.56113
852	2.16871	2.88203
853	2.52159	2.6396
854	2.25701	3.0142
855	2.88314	2.72046
856	2.61249	2.81343
857	2.46621	2.45815
858	2.49004	3.2568
859	2.48673	2.66385
860	2.31659	2.92
861	2.44297	3.3899
862	2.42835	2.49562
863	2.37188	3.46598
864	2.48584	2.91153
865	2.36531	2.94201
866	2.37769	3.46036
867	2.40634	2.91735
868	2.75108	3.12292
869	2.56988	2.56786
870	2.37296	2.5042
871	2.25597	3.01221
872	2.36791	2.8789
873	2.26473	2.63261
874	2.5584	2.15281
875	2.34934	2.425
876	2.54404	3.40043
877	2.53624	2.16596
878	2.39904	3.23904
879	2.60968	3.31574
880	2.43816	2.72239
881	2.57125	2.96165
882	2.85524	2.39401
883	2.42252	2.71496
884	2.32493	2.63799
885	2.29707	2.428
886	2.57437	2.09747
887	2.69653	2.27134
888	2.43649	2.92125
889	2.36241	3.13873
890	2.46516	2.78842
891	2.56599	2.66154
892	2.35671	2.88919
893	2.24738	2.15921
894	2.37729	3.05046
895	2.05343	2.63652
896	2.2908	2.41209
897	2.16455	1.99472
898	2.43596	2.27741
899	2.37289	2.27187
900	2.18817	3.03882
901	2.56303	2.62395
902	2.35839	2.60248
903	2.39679	2.43333
904	2.33549	2.38747
905	2.72589	2.70507
906	2.1163	3.01041
907	2.34265	2.5435
908	2.1655	2.73854
909	2.06432	2.43152
910	2.29368	2.38537
911	2.48638	2.89057
912	2.26511	2.71532
913	2.52343	2.87774
914	2.61326	2.4949
915	2.38147	2.44992
916	2.69203	2.70823
917	2.25158	2.13433
918	2.45351	2.087
919	2.58652	2.79014
920	2.35858	2.73339
921	2.65846	2.27989
922	2.43944	2.627
923	2.01405	2.19757
924	2.35682	2.67563
925	2.10014	2.72342
926	2.39195	2.63539
927	2.38799	2.51245
928	2.40659	2.87652
929	2.79074	2.87139
930	2.46211	2.89364
931	2.36892	2.99801
932	2.7289	3.59348
933	2.51573	2.39727
934	2.41293	2.26016
935	2.24511	2.63704
936	2.33054	3.29188
937	2.51199	2.13331
938	2.60979	2.70815
939	2.51436	3.29275
940	2.44266	2.82611
941	2.40744	3.19366
942	2.36097	2.80767
943	2.48426	2.7653
944	2.50292	3.03819
945	2.11938	3.06812
946	2.10649	2.38614
947	2.45868	3.14124
948	2.20556	3.30797
949	2.54827	2.73735
950	2.42562	2.77283
951	2.45993	2.65648
952	2.23435	3.00256
953	2.51176	2.84931
954	2.25424	2.37303
955	2.39562	2.79167
956	2.64025	2.55096
957	2.40917	2.55775
958	2.51875	2.93191
959	2.42244	1.87524
960	2.42448	2.68205
961	2.36715	2.26883
962	2.5319	2.61842
963	2.39418	2.55067
964	2.78261	2.52826
965	2.36393	2.22524
966	2.59077	3.32483
967	2.24733	2.67354
968	2.39443	3.01605
969	2.53742	2.98545
970	2.31815	2.81332
971	2.25889	2.64613
972	2.30725	2.70847
973	2.54898	2.228
974	2.75893	2.60596
975	2.7064	3.02888
976	2.33987	2.57971
977	2.5566	2.33607
978	2.42967	2.80096
979	2.71623	2.92057
980	2.61316	2.99982
981	2.34645	2.46093
982	2.63496	2.37342
983	2.49241	2.69461
984	2.38095	2.59707
985	2.26203	2.4101
986	2.8271	2.47849
987	2.51368	2.93261
988	2.59517	2.97362
989	2.62568	2.92831
990	2.23009	2.70015
991	2.09774	2.93464
992	2.60759	2.70034
993	2.73428	2.4117
994	2.33793	2.39904
995	2.73695	2.97605
996	2.54126	2.94034
997	2.55396	3.24768
998	2.64965	3.06069
999	2.64201	2.95983
1000	2.72804	2.51893

## Sheet: Fig 3d
Fig 3d	Time series for one replica (1000 ns), rest of replicas are shown in supplementary figure 10
		TRP102	TYR325
	0	2.51533	3.25509
	1	2.49016	2.57469
	2	2.49968	2.67728
	3	2.67622	2.4491
	4	2.43247	2.39516
	5	2.4077	2.68599
	6	2.69618	2.11218
	7	2.48564	2.64895
	8	2.57969	2.31968
	9	2.39689	2.86514
	10	2.42844	2.18981
	11	2.34267	2.8874
	12	2.30419	2.58281
	13	2.614	2.97957
	14	2.8751	2.13873
	15	2.38363	2.56254
	16	2.58567	3.07086
	17	2.25624	2.69052
	18	2.70083	3.03136
	19	2.41549	2.54391
	20	2.4896	3.14568
	21	2.68153	2.7059
	22	2.31896	2.63602
	23	2.28865	2.5096
	24	2.70974	2.40937
	25	2.51811	2.84032
	26	2.5624	2.96807
	27	2.46566	2.03777
	28	2.46808	2.30152
	29	2.88259	2.0964
	30	2.44111	3.38471
	31	2.45937	2.83212
	32	2.58004	2.50529
	33	2.4031	2.44328
	34	2.56916	2.50601
	35	2.53356	2.62254
	36	2.31901	2.62042
	37	2.32246	2.83591
	38	2.54161	2.87733
	39	2.37499	3.08255
	40	2.35565	2.85414
	41	2.54906	2.63986
	42	2.61727	2.42144
	43	2.44438	2.62334
	44	2.32099	2.38382
	45	2.60238	2.65748
	46	2.43846	2.70936
	47	2.41089	2.723
	48	2.63198	2.3971
	49	2.37373	2.80774
	50	2.44297	2.76888
	51	2.44761	2.26793
	52	2.48759	2.85584
	53	2.53718	2.83387
	54	2.17754	2.66618
	55	2.34534	2.87717
	56	2.59835	2.70867
	57	2.10974	2.6113
	58	2.57694	2.59632
	59	2.44696	2.70364
	60	2.55773	2.45782
	61	2.30847	3.13408
	62	2.59066	2.58234
	63	2.70234	2.73009
	64	2.449	2.73119
	65	2.34286	2.60878
	66	2.91393	2.97821
	67	2.89446	2.28498
	68	2.36121	2.7968
	69	2.32998	3.17925
	70	2.44006	2.76229
	71	2.72546	2.19661
	72	2.80072	3.52027
	73	2.61419	3.09478
	74	2.68354	2.86994
	75	2.464	2.57049
	76	2.93246	2.55517
	77	2.34244	2.40667
	78	2.64736	2.93627
	79	2.5178	3.38575
	80	2.44242	2.55564
	81	2.19	2.5147
	82	2.28924	2.63287
	83	2.70009	2.30419
	84	2.76198	2.71169
	85	2.51008	3.114
	86	2.50625	2.63
	87	2.56035	2.46692
	88	2.69331	2.92961
	89	2.52432	2.86981
	90	2.61484	2.53237
	91	2.46717	3.03621
	92	2.56673	2.85077
	93	2.41257	2.75498
	94	2.23432	2.88836
	95	2.91402	2.57536
	96	2.34203	2.83785
	97	2.26989	3.12567
	98	2.19547	3.28823
	99	2.75265	2.88243
	100	2.67561	2.34271
	101	2.5002	3.07008
	102	2.30248	2.75086
	103	2.12108	3.48914
	104	2.43444	2.04629
	105	2.32702	3.00801
	106	2.67976	2.8628
	107	2.60875	3.16546
	108	2.33594	2.76516
	109	2.56441	2.68846
	110	2.44307	2.92029
	111	2.44747	2.51408
	112	2.42991	3.35181
	113	2.56844	2.50726
	114	2.35962	2.57637
	115	2.4272	2.3755
	116	2.16292	2.45526
	117	2.53878	2.16974
	118	2.20404	3.44828
	119	2.47273	3.45406
	120	2.50282	2.93425
	121	2.31173	2.51734
	122	2.38053	2.57552
	123	2.69642	2.63469
	124	2.41008	2.93434
	125	2.42052	2.44665
	126	2.61224	2.19536
	127	2.60225	2.24867
	128	2.61269	3.90828
	129	2.68041	2.4193
	130	2.63532	2.65181
	131	2.49227	2.37264
	132	2.55361	2.90273
	133	2.52175	2.73925
	134	2.46167	2.60611
	135	2.37223	2.73461
	136	2.82864	3.10944
	137	2.44477	2.74563
	138	2.50481	2.62528
	139	2.54272	2.49257
	140	2.39754	2.79524
	141	2.57934	2.69414
	142	2.48779	2.42522
	143	2.66256	2.58963
	144	2.56552	2.52846
	145	2.46842	2.03024
	146	2.5572	2.60329
	147	2.40202	3.10832
	148	2.58411	2.58644
	149	2.4718	2.71378
	150	2.35765	2.61469
	151	2.40187	2.61063
	152	2.68675	2.43742
	153	2.47631	2.18802
	154	2.58464	2.34915
	155	2.32362	2.40304
	156	2.48326	2.25417
	157	2.39159	2.50338
	158	2.0954	2.53505
	159	2.67293	2.21824
	160	2.49492	2.97183
	161	2.28924	2.73531
	162	2.45882	2.69165
	163	2.2997	2.97995
	164	2.35173	2.92104
	165	2.33731	2.91196
	166	2.70842	2.57396
	167	2.75498	2.84424
	168	2.77276	2.59702
	169	2.52321	2.21172
	170	2.69054	2.82944
	171	2.12141	2.80448
	172	2.41798	2.89292
	173	2.442	2.68459
	174	2.46258	2.9427
	175	2.43093	2.77009
	176	2.47588	3.26506
	177	2.38288	3.67497
	178	2.41872	2.89698
	179	2.63882	2.45591
	180	2.3633	2.53241
	181	2.25357	2.809
	182	2.62011	2.89147
	183	2.24913	3.2263
	184	2.51136	2.94864
	185	2.43241	2.92631
	186	2.52802	2.86023
	187	2.40437	2.73181
	188	2.55239	2.44193
	189	2.48403	2.18005
	190	2.94503	2.60655
	191	2.93097	2.60204
	192	2.32695	2.7234
	193	2.41739	2.59757
	194	2.38374	2.90697
	195	2.54923	2.44291
	196	2.81308	2.72401
	197	2.73455	2.86144
	198	2.79358	2.39343
	199	2.35805	2.6905
	200	2.07937	2.97362
	201	2.6319	2.69147
	202	2.44053	2.93172
	203	2.21518	2.53948
	204	2.39379	2.62396
	205	2.24751	2.80182
	206	2.425	2.80064
	207	2.41365	2.55697
	208	2.41704	2.51151
	209	2.74819	2.15502
	210	2.63095	2.67255
	211	2.40596	2.76798
	212	2.45847	2.89693
	213	2.2782	2.93217
	214	2.35572	2.70453
	215	2.31467	2.31696
	216	2.52741	2.72119
	217	2.62484	2.95252
	218	2.51056	3.04764
	219	2.61065	2.46874
	220	2.44488	2.39885
	221	2.48974	2.64263
	222	2.32381	2.46339
	223	2.70453	2.96059
	224	2.45705	2.61885
	225	2.47277	2.83818
	226	2.49787	2.62467
	227	2.64808	2.98707
	228	2.69156	2.38634
	229	2.23781	2.82662
	230	2.38977	2.16917
	231	2.22353	2.85563
	232	2.54689	2.39144
	233	2.40487	2.83563
	234	2.44877	2.0649
	235	2.36459	2.78219
	236	2.51113	1.86895
	237	2.324	2.12087
	238	2.75053	2.33118
	239	2.59615	2.16131
	240	2.97621	2.64691
	241	2.67996	2.21587
	242	2.45076	2.81577
	243	2.56285	3.0176
	244	2.58014	2.78898
	245	2.59808	2.23466
	246	2.29917	2.78688
	247	2.79041	2.57826
	248	2.57459	2.46183
	249	2.66685	2.47931
	250	2.74192	2.34915
	251	2.65007	2.38253
	252	2.57319	2.7679
	253	2.58567	1.97537
	254	2.47536	2.59857
	255	2.29698	2.6887
	256	2.58436	2.73496
	257	2.20248	2.39416
	258	2.59315	2.59744
	259	2.78614	2.66061
	260	2.62496	3.83601
	261	2.52306	2.25062
	262	2.78516	2.50747
	263	2.5224	3.27419
	264	2.70028	2.93009
	265	2.48371	2.78205
	266	2.68846	2.42399
	267	2.39215	2.63448
	268	2.29839	2.73234
	269	2.10639	2.31277
	270	2.49876	2.56494
	271	3.36529	2.6997
	272	2.91185	3.30399
	273	2.7439	3.03755
	274	2.30673	2.89819
	275	2.93621	2.94688
	276	2.42117	2.46434
	277	2.36309	2.68606
	278	2.51105	2.69183
	279	2.31875	2.42609
	280	2.38298	2.38137
	281	2.40843	2.75242
	282	2.53158	2.68749
	283	2.57022	3.05395
	284	2.44585	3.11585
	285	2.28845	2.41897
	286	2.40645	2.9352
	287	2.47665	2.9351
	288	2.31994	2.22194
	289	2.41661	2.58435
	290	2.62032	2.78871
	291	2.50484	2.64304
	292	2.58168	2.55527
	293	2.21531	2.6757
	294	2.51772	2.45075
	295	2.45261	2.45491
	296	2.12633	2.80348
	297	2.24489	2.4554
	298	2.44101	2.30376
	299	2.39716	2.69602
	300	2.53023	2.58446
	301	2.75205	2.99408
	302	2.25942	2.56412
	303	2.21391	2.99475
	304	2.31045	2.72597
	305	2.68704	2.73388
	306	2.56064	2.56271
	307	2.31095	2.72421
	308	2.28679	2.29859
	309	2.72817	2.98827
	310	2.27812	2.34498
	311	2.69069	2.62093
	312	2.57334	2.05012
	313	2.44317	2.89085
	314	2.30032	2.56759
	315	2.80522	2.46759
	316	2.36307	2.57684
	317	2.43873	2.66764
	318	2.44076	2.73388
	319	2.5246	2.49283
	320	2.52266	2.79688
	321	2.65437	2.86981
	322	2.33825	2.88584
	323	2.5296	2.43971
	324	2.52111	2.86157
	325	2.41154	2.83162
	326	2.48324	2.22518
	327	2.68645	2.52123
	328	2.57886	2.89912
	329	2.43481	2.65936
	330	2.25851	2.95682
	331	2.20785	2.78527
	332	2.31354	2.86402
	333	2.34472	2.75864
	334	2.6985	2.57018
	335	2.6055	2.60143
	336	2.38172	2.81619
	337	2.99849	3.46769
	338	2.4442	2.60635
	339	2.26782	2.62322
	340	2.54786	2.20472
	341	2.56652	2.29846
	342	2.52826	2.301
	343	2.19976	2.37084
	344	2.45367	2.48671
	345	2.59309	2.21165
	346	2.2776	2.43436
	347	2.535	2.87139
	348	2.63409	2.58838
	349	2.94819	2.97555
	350	3.43192	2.63095
	351	2.38315	2.52073
	352	2.56961	2.52183
	353	2.4654	2.30224
	354	2.16187	3.00756
	355	2.33262	2.52883
	356	2.98934	2.94615
	357	2.96169	2.60851
	358	2.71746	2.37238
	359	2.52279	2.49552
	360	2.66047	2.64125
	361	2.53813	3.00196
	362	2.48749	2.31426
	363	2.62893	2.58905
	364	2.43479	2.37979
	365	2.81546	2.76444
	366	2.40535	2.75107
	367	2.69098	2.09595
	368	2.45806	2.48276
	369	2.32004	2.29761
	370	2.69923	2.98049
	371	2.36053	2.63839
	372	2.5547	2.84642
	373	2.22553	2.74592
	374	2.67286	2.64698
	375	2.34404	2.65234
	376	2.38776	2.76009
	377	2.23285	2.88196
	378	3.30147	2.67993
	379	2.47471	3.09934
	380	2.49522	2.51318
	381	2.55315	2.54421
	382	2.34725	2.46212
	383	2.54175	2.29303
	384	2.43452	2.29201
	385	2.67105	2.35448
	386	2.64108	2.64915
	387	2.76959	2.38464
	388	2.49594	2.58122
	389	2.49016	2.40826
	390	2.65572	2.86742
	391	2.53658	2.69587
	392	2.45408	2.21705
	393	2.63496	2.7463
	394	2.53257	2.66908
	395	2.25098	2.34883
	396	2.7355	2.6221
	397	2.38864	2.46534
	398	2.74159	2.44321
	399	2.28672	2.66798
	400	3.106	2.49032
	401	2.46425	3.02219
	402	2.39904	2.36654
	403	2.56519	2.65573
	404	2.43986	2.45
	405	2.59183	2.46822
	406	2.44256	2.82717
	407	2.38816	2.29995
	408	2.29517	2.64413
	409	2.55609	2.87757
	410	2.46711	2.25398
	411	2.43629	2.5512
	412	2.39504	2.37257
	413	2.27185	3.29365
	414	2.64051	2.57661
	415	2.0608	2.38924
	416	2.30004	2.9499
	417	2.48751	2.18646
	418	2.72663	2.8362
	419	2.59943	2.53797
	420	2.31475	2.76785
	421	2.42642	2.33557
	422	2.4257	2.76061
	423	2.38408	2.11757
	424	2.44918	2.30929
	425	2.58961	2.18984
	426	2.40861	2.8614
	427	2.446	2.39159
	428	2.53941	2.75285
	429	2.48311	2.57169
	430	2.38657	2.6897
	431	2.62688	2.88475
	432	2.44682	2.87032
	433	2.50551	2.66634
	434	2.57188	2.33127
	435	2.56215	3.00541
	436	2.64348	2.07829
	437	2.38967	2.7262
	438	2.53567	2.67477
	439	2.4695	2.71494
	440	2.58668	2.50713
	441	2.60687	2.77392
	442	2.72855	2.54838
	443	2.44658	2.57628
	444	2.63827	2.63243
	445	2.54146	2.38456
	446	2.5183	2.84851
	447	2.38902	2.84326
	448	2.29917	2.11441
	449	2.66438	2.95048
	450	2.48952	2.37701
	451	2.68861	2.15242
	452	2.29149	3.13347
	453	2.36765	3.50791
	454	2.60793	2.51157
	455	2.50859	2.43222
	456	2.76292	2.68317
	457	2.44904	2.7795
	458	2.45923	2.38515
	459	2.63607	2.87236
	460	2.59218	2.10585
	461	2.45318	2.64974
	462	2.41781	3.02538
	463	2.6158	2.60376
	464	2.52804	2.5175
	465	2.53624	3.20245
	466	2.84999	2.78255
	467	2.62095	2.81476
	468	2.24956	2.48375
	469	2.28661	2.30189
	470	2.6082	2.93847
	471	2.47415	2.55086
	472	2.31556	2.93717
	473	2.75184	2.33007
	474	2.27563	2.86584
	475	2.4375	2.72054
	476	2.7791	2.10345
	477	2.47205	2.58631
	478	2.55202	2.60885
	479	2.68393	3.50024
	480	2.61629	2.57466
	481	2.60502	2.91703
	482	2.76023	2.17729
	483	2.16705	2.24833
	484	2.37168	2.55939
	485	2.55302	2.46848
	486	2.53159	3.02955
	487	2.34934	2.05003
	488	2.53103	2.83415
	489	2.42128	3.26305
	490	2.47083	2.81631
	491	2.44992	2.66025
	492	2.47437	3.04134
	493	2.5299	3.64266
	494	2.51639	4.63014
	495	2.37727	2.77937
	496	2.59671	2.16705
	497	2.647	3.13982
	498	2.36104	2.76183
	499	2.47409	2.54065
	500	2.34412	2.47738
	501	2.3645	4.02136
	502	2.31536	2.97015
	503	2.49854	3.09765
	504	2.46118	3.04731
	505	2.58403	2.80009
	506	2.81029	2.37217
	507	2.44198	2.56119
	508	2.42602	3.736
	509	2.4613	2.27352
	510	2.46002	3.10184
	511	2.53658	2.55339
	512	2.48866	2.1934
	513	2.49181	2.46272
	514	2.49737	3.03957
	515	2.27143	2.20848
	516	2.73036	2.16417
	517	2.86627	2.80779
	518	2.7602	2.46305
	519	2.41058	2.67279
	520	2.57779	2.82491
	521	2.60609	2.23917
	522	2.67202	2.4697
	523	2.23188	2.99234
	524	2.50816	2.81279
	525	2.5468	2.34481
	526	2.42603	2.40842
	527	2.16032	2.25593
	528	2.71849	2.41965
	529	2.23475	2.60096
	530	2.20917	2.36538
	531	2.60279	2.22275
	532	2.68732	2.22304
	533	2.51865	2.58923
	534	2.53306	3.11137
	535	2.55714	2.88385
	536	2.7818	2.1072
	537	2.48219	3.14871
	538	2.3074	2.04746
	539	2.26459	2.5905
	540	2.40202	2.41307
	541	2.43725	2.89942
	542	2.80952	2.53563
	543	2.50252	2.47591
	544	2.44887	2.93455
	545	2.55086	2.54829
	546	2.4899	2.71958
	547	2.59632	2.39178
	548	2.4273	3.07722
	549	2.54953	3.27061
	550	2.59493	2.70226
	551	2.72355	2.78885
	552	2.37019	2.67376
	553	2.703	2.5145
	554	2.5994	2.27202
	555	2.35805	2.74301
	556	2.52994	2.92014
	557	2.32777	2.62423
	558	2.60665	2.96968
	559	2.24513	2.89392
	560	2.38715	2.46018
	561	2.22036	2.04074
	562	2.49197	2.63532
	563	2.70209	2.96143
	564	2.53554	2.59251
	565	2.39476	2.58917
	566	2.51885	2.37559
	567	2.58915	3.47731
	568	2.61031	2.24689
	569	2.71284	2.77253
	570	2.27372	2.67767
	571	2.50827	2.61994
	572	2.28777	2.75471
	573	2.386	2.27897
	574	2.59039	2.52258
	575	2.29063	2.84708
	576	2.45786	3.30558
	577	2.50841	2.81308
	578	2.53458	2.80487
	579	2.92509	2.19114
	580	2.67166	2.54586
	581	2.60349	2.47714
	582	2.57957	2.61207
	583	2.2995	2.46305
	584	2.63116	2.57863
	585	2.35442	2.80202
	586	2.59257	2.41283
	587	2.26883	3.25714
	588	2.67599	2.42244
	589	2.51064	2.76188
	590	2.59148	2.39654
	591	2.33968	2.50619
	592	2.57952	2.6275
	593	2.43528	2.02438
	594	3.28382	3.21329
	595	2.39685	2.8617
	596	2.4799	2.60363
	597	2.79061	2.60323
	598	2.45286	2.93336
	599	2.33773	2.92282
	600	2.52779	2.24931
	601	2.59579	2.43042
	602	2.29532	2.59886
	603	2.49191	2.68404
	604	2.68257	2.17867
	605	2.33536	2.96719
	606	2.48732	3.19522
	607	2.21707	2.35376
	608	2.44508	3.28277
	609	2.50587	2.73618
	610	2.60362	2.78614
	611	2.59702	2.97836
	612	2.52387	2.85472
	613	2.31769	2.84981
	614	2.61316	2.67907
	615	2.60578	2.51716
	616	2.60581	2.50078
	617	2.17003	2.48059
	618	2.66888	2.5903
	619	2.58863	2.02815
	620	2.64539	2.6497
	621	2.44769	3.22685
	622	2.6323	2.72692
	623	2.78038	3.1447
	624	2.49297	2.60653
	625	2.40903	3.42774
	626	2.37676	2.45805
	627	2.41439	3.13059
	628	2.18975	3.1585
	629	2.48665	2.91425
	630	2.50098	2.94926
	631	2.622	2.20372
	632	2.61038	2.41829
	633	2.55803	2.39238
	634	2.52034	2.70238
	635	2.36969	2.81777
	636	2.61735	2.36774
	637	2.6481	2.35818
	638	2.61436	2.70084
	639	2.64798	3.18611
	640	2.50882	2.39234
	641	2.36335	2.46719
	642	2.58977	2.40528
	643	2.554	3.15984
	644	2.1303	3.05981
	645	2.51159	2.35493
	646	2.48751	2.60348
	647	2.37278	3.53794
	648	2.43939	3.24736
	649	2.66278	2.04573
	650	2.31512	2.49241
	651	2.36679	2.72665
	652	2.21535	2.61335
	653	2.62025	2.75007
	654	2.28607	3.15579
	655	2.36688	2.83704
	656	2.28414	2.97471
	657	2.59054	2.42051
	658	2.61605	2.61163
	659	2.78641	2.74409
	660	2.44616	2.80606
	661	2.4796	2.24802
	662	2.5558	3.03767
	663	2.63055	3.27154
	664	2.59286	2.39071
	665	2.48534	2.646
	666	2.78614	2.48393
	667	2.51965	2.53209
	668	2.79894	2.94507
	669	2.72745	2.75227
	670	2.50575	2.68498
	671	2.78526	2.45573
	672	2.51851	2.75633
	673	2.40237	2.40767
	674	2.63504	2.63542
	675	2.53618	3.04943
	676	2.32545	2.34293
	677	2.69139	3.1721
	678	2.52493	2.70646
	679	2.5591	2.49978
	680	2.58387	2.46395
	681	2.26267	3.18099
	682	2.65257	2.94063
	683	2.78663	2.89534
	684	2.39035	2.42837
	685	2.47259	3.20462
	686	2.58969	2.99543
	687	2.55176	2.68336
	688	2.59455	2.41812
	689	2.75271	2.65366
	690	2.2709	2.58616
	691	2.4056	3.46661
	692	2.28705	2.95314
	693	2.56016	3.00948
	694	2.48099	3.51456
	695	2.60793	2.65748
	696	2.41979	2.3023
	697	2.15272	2.85524
	698	2.52622	2.25153
	699	2.23902	2.55769
	700	2.95083	2.63044
	701	2.53998	2.34966
	702	2.59056	2.14149
	703	2.64027	2.39326
	704	2.37726	2.93794
	705	2.417	2.3994
	706	2.22892	2.57768
	707	2.237	3.31859
	708	2.47155	2.83669
	709	2.51225	2.40522
	710	2.63161	3.98247
	711	2.63389	3.77483
	712	2.37864	2.98339
	713	2.15801	2.7429
	714	2.49451	2.41648
	715	2.50747	2.45938
	716	2.11218	3.76492
	717	2.56862	2.67736
	718	2.44953	2.58776
	719	2.45965	2.97966
	720	2.16298	3.44198
	721	2.93588	2.41091
	722	2.71687	3.05082
	723	2.37836	2.75106
	724	2.55681	2.73923
	725	2.72009	3.10427
	726	2.46524	2.84855
	727	2.65741	2.40523
	728	2.76831	2.9335
	729	2.37421	2.72368
	730	2.41618	2.80832
	731	2.29813	2.92645
	732	2.587	3.28125
	733	2.5035	2.63036
	734	2.64481	2.87023
	735	2.52273	2.3665
	736	2.60135	2.48234
	737	2.41632	2.30837
	738	2.42959	2.71811
	739	2.58836	2.93593
	740	2.68332	3.0284
	741	2.28037	2.73717
	742	2.43875	2.49186
	743	2.69794	2.39284
	744	2.46735	3.11456
	745	2.49939	2.40861
	746	2.34209	3.0512
	747	2.69602	2.91818
	748	2.57668	2.00963
	749	2.29094	2.74483
	750	2.54539	2.76214
	751	2.61344	2.92265
	752	2.34476	2.98503
	753	2.61773	2.64246
	754	2.48769	2.94892
	755	2.48968	2.88506
	756	2.62848	2.45552
	757	2.62861	2.3401
	758	2.71685	2.70217
	759	2.44681	3.67995
	760	2.40472	2.73673
	761	2.61015	2.71135
	762	2.11312	2.37447
	763	2.5801	2.69705
	764	2.56908	2.68188
	765	2.38204	3.39616
	766	2.45522	2.9849
	767	2.56692	3.10506
	768	2.80223	2.23245
	769	2.51074	2.66563
	770	2.57393	3.29384
	771	2.76986	2.57519
	772	2.46083	4.00004
	773	2.27073	2.26216
	774	2.48839	2.48231
	775	2.44665	3.1649
	776	2.39295	2.93936
	777	2.43218	3.44339
	778	2.44642	2.75935
	779	2.37793	2.92789
	780	2.40088	3.02215
	781	2.54102	2.2203
	782	2.54874	2.95252
	783	2.45367	3.15236
	784	2.74636	2.35566
	785	2.57546	3.21137
	786	2.55597	2.40427
	787	2.30393	2.36834
	788	2.69627	3.19609
	789	2.36713	2.86965
	790	2.32334	2.88976
	791	2.54008	3.02008
	792	2.70541	2.7123
	793	2.46659	2.67778
	794	2.63418	2.71661
	795	2.93985	2.89638
	796	2.51891	2.8929
	797	2.58869	2.90954
	798	2.52272	2.72173
	799	2.24246	3.02926
	800	2.28398	2.71503
	801	2.20077	2.72758
	802	2.70092	2.23843
	803	2.42051	2.87816
	804	2.43635	2.96842
	805	2.6307	2.84666
	806	2.22344	2.43449
	807	2.54731	2.3448
	808	2.40892	2.79923
	809	2.31886	2.81249
	810	2.46222	2.34823
	811	2.39311	3.14549
	812	2.51255	3.6431
	813	2.41512	2.42491
	814	2.49528	2.42448
	815	2.63864	3.15108
	816	2.83262	2.31823
	817	2.36163	3.18981
	818	2.39896	2.97437
	819	2.34941	2.80524
	820	2.5041	2.71788
	821	2.49582	3.04799
	822	2.91387	2.60526
	823	2.30154	3.0584
	824	2.5584	1.96005
	825	2.54297	2.77045
	826	2.43107	2.88378
	827	2.46004	3.34486
	828	2.67047	2.29301
	829	2.49955	2.87953
	830	2.69883	2.88945
	831	2.48308	2.53389
	832	2.44258	3.82431
	833	2.4158	2.60234
	834	2.62042	2.82089
	835	2.56705	2.80163
	836	2.51448	2.36605
	837	2.56074	3.5178
	838	2.87536	2.54831
	839	2.36817	2.33679
	840	2.51102	2.45817
	841	2.41886	3.015
	842	2.57179	2.92016
	843	2.48606	3.07924
	844	2.67696	2.19046
	845	2.43584	3.41648
	846	2.27723	1.98862
	847	2.44363	2.48028
	848	2.43832	2.04521
	849	2.76509	2.71164
	850	2.50284	3.11989
	851	2.49267	3.62167
	852	2.42184	3.26603
	853	2.68796	2.78318
	854	2.74991	2.28802
	855	2.624	2.55598
	856	2.37369	3.12474
	857	2.31469	2.5221
	858	2.42656	2.67914
	859	2.43713	3.22301
	860	2.75909	3.08381
	861	2.78543	2.94679
	862	2.40356	2.13799
	863	2.22471	3.20758
	864	2.7604	3.28142
	865	2.49395	3.8333
	866	2.36774	2.57158
	867	2.36156	2.59008
	868	2.62185	2.33587
	869	2.41375	2.72114
	870	2.53529	2.69303
	871	2.55746	2.65579
	872	2.35737	2.14416
	873	2.58497	2.38466
	874	2.55697	2.17023
	875	2.89452	2.77566
	876	2.65189	2.29591
	877	2.86944	2.33472
	878	2.29813	2.73076
	879	2.59205	2.77902
	880	2.49075	2.95217
	881	2.6183	2.79424
	882	2.65577	2.64413
	883	2.55861	3.44433
	884	2.43247	2.48276
	885	3.025	2.90931
	886	2.85056	2.90657
	887	2.7695	2.31657
	888	2.41301	2.79187
	889	2.42041	2.19486
	890	2.28098	2.81505
	891	2.57161	2.92337
	892	2.59218	2.54264
	893	2.37775	3.07191
	894	2.41886	2.68115
	895	2.3625	2.64639
	896	2.69966	2.49918
	897	2.38969	2.9517
	898	2.43854	2.27407
	899	2.38505	2.20352
	900	2.62444	3.13224
	901	2.61002	2.66753
	902	2.80881	3.21871
	903	2.6345	2.74179
	904	2.57845	2.68198
	905	2.6886	3.39772
	906	2.65979	3.15864
	907	2.84073	3.54616
	908	2.40113	2.84313
	909	2.50882	2.26234
	910	2.53807	2.60205
	911	2.47101	2.72985
	912	2.51448	2.83468
	913	2.4531	2.66002
	914	2.42738	3.91001
	915	2.39086	2.68823
	916	2.54699	3.12016
	917	2.43534	3.01495
	918	2.63896	2.10462
	919	2.53071	2.33735
	920	2.6947	2.75777
	921	2.3357	2.66194
	922	2.34555	2.62119
	923	2.22563	3.26296
	924	2.29927	3.07509
	925	2.51004	2.66445
	926	2.4461	2.88822
	927	2.83789	2.61953
	928	2.52528	3.17001
	929	2.49698	2.68396
	930	2.76487	2.69477
	931	2.56371	2.86793
	932	2.42772	2.0178
	933	2.51708	3.10936
	934	2.46254	2.66919
	935	2.31582	2.7347
	936	2.59534	2.39209
	937	2.64843	2.09774
	938	2.72613	2.51615
	939	2.31668	2.70041
	940	2.30237	2.55414
	941	2.24417	2.5155
	942	2.55566	3.18027
	943	2.49586	2.62019
	944	2.13451	2.63553
	945	2.73646	2.56396
	946	2.52559	2.24891
	947	2.39823	2.33066
	948	2.55908	2.51528
	949	2.56658	2.68501
	950	2.51066	2.44282
	951	2.44741	2.75605
	952	2.51135	2.61704
	953	2.47802	2.79551
	954	2.54804	2.42394
	955	2.28475	2.41481
	956	2.34218	2.60411
	957	2.6025	2.51068
	958	2.2552	2.79523
	959	2.45377	3.19489
	960	2.28099	2.95571
	961	2.66524	2.38189
	962	2.49371	2.57264
	963	2.42525	2.81434
	964	2.95847	2.5435
	965	2.24027	2.67986
	966	2.39885	2.57614
	967	2.45155	2.68457
	968	2.20739	2.49614
	969	2.59748	2.50362
	970	2.56698	2.8481
	971	2.39418	2.67959
	972	2.6827	2.91743
	973	2.49489	2.59139
	974	2.62338	2.85402
	975	2.43904	2.46599
	976	2.35839	4.04888
	977	2.69772	3.32503
	978	2.31812	2.33688
	979	2.31357	2.77164
	980	2.70684	2.2431
	981	2.36738	2.57241
	982	2.54584	2.08062
	983	2.46424	3.03931
	984	2.53446	2.65612
	985	2.71314	2.11294
	986	2.42291	2.68527
	987	2.65206	2.62275
	988	2.89574	3.41223
	989	2.69453	3.31937
	990	2.6679	3.40693
	991	2.38791	2.47439
	992	2.4407	2.54851
	993	2.30629	2.51742
	994	2.486	3.34907
	995	2.50092	2.60335
	996	2.7853	2.94864
	997	2.25862	2.49337
	998	2.69304	2.64736
	999	2.4895	2.12321
	1000	2.59303	2.25619

## Sheet: Fig 3e
Fig 3e	n=3; experiments were performed once
	FLVCR1 Choline
	Fold change (DPM/mg protein)
	Mock	FLVCR1	W125A	Y349A	Q214A	N245A	Q471A
	1.11497	2.93233	0.932419	1.18568	2.08443	0.882427	2.24514
	1.00462	2.96848	0.831561	0.973415	1.96277	1.04754	1.67193
	0.880415	2.91423	0.701762	0.912397	1.70252	1.38812	1.65377
	FLVCR2 Choline
	Fold change (DPM/mg protein)
	Mock	FLVCR2	W102A	Y325A	Q191A	N222A	Q447A
	1.06703	3.87917	1.08655	2.74268	0.7173	1.9771	2.20863
	1.02147	4.25191	0.698844	2.68618	1.51539	1.98343	2.43254
	0.911496	4.40256	1.24991	2.74146	1.44893	1.78042	2.63516

## Sheet: Fig 3f
Fig 3f	Time series is shown for one replica, occupancy plot includes the results of 3 replicas
Time series				Occupancy
	TRP125	TYR349			WT	W125A
0	1.901	2.30172		Replica 1	100	12.9
1	2.33696	2.34585		Replica 2	99.99	4.4
2	2.0245	2.52909		Replica 3	100	5.4
3	2.5672	2.40143
4	2.6082	2.2195
5	2.2619	2.51351
6	5.27322	2.55707
7	2.41671	2.67084
8	2.39667	2.54553
9	2.33234	2.06041
10	2.93396	2.09748
11	3.03164	2.52302
12	2.1794	2.66873
13	2.32403	2.38851
14	2.06497	2.51215
15	2.51215	2.64534
16	3.40362	2.32144
17	2.82053	2.97519
18	2.87754	2.3028
19	2.56503	2.45803
20	4.69747	2.53894
21	5.09095	2.44136
22	5.35226	2.52367
23	3.58854	3.34928
24	2.67498	3.05477
25	2.23977	2.66049
26	2.27387	2.8286
27	2.14818	2.4954
28	2.26535	2.24842
29	2.79108	2.17354
30	3.19666	2.4231
31	2.81692	2.37853
32	2.51879	2.72994
33	2.73925	2.78813
34	2.91321	2.47923
35	3.16172	2.36739
36	3.59879	2.72942
37	2.96176	2.7129
38	4.04329	2.53913
39	3.38978	2.36833
40	2.55975	2.13305
41	2.78476	2.78756
42	2.24957	2.49708
43	3.08417	2.43978
44	2.82336	2.35527
45	2.53292	2.56759
46	2.15921	2.55615
47	3.14498	2.13844
48	2.98379	2.4666
49	2.56231	2.93824
50	2.61843	2.6342
51	2.3882	2.27029
52	2.59364	2.19968
53	2.33652	2.61178
54	2.44401	2.11367
55	2.22578	2.68278
56	2.01262	2.32073
57	2.01645	2.64294
58	2.89726	2.54586
59	2.11988	2.57818
60	2.28219	2.3061
61	2.27345	2.52581
62	2.58376	2.13732
63	3.0606	2.55609
64	6.49912	2.53103
65	7.26044	2.25697
66	8.22645	1.98479
67	4.13902	3.09562
68	4.04172	2.3087
69	5.80872	2.66777
70	5.2204	2.25663
71	5.02392	2.67503
72	5.89326	2.59988
73	5.12128	2.73273
74	4.97181	2.20785
75	5.37168	2.41508
76	3.73141	2.32953
77	3.94067	2.59386
78	3.43671	2.37567
79	2.63047	2.76974
80	3.667	2.71687
81	3.95688	2.45912
82	2.62385	2.48631
83	2.87967	2.83071
84	2.96265	1.82615
85	2.82861	2.49634
86	2.69759	2.18023
87	3.76814	2.5019
88	4.20745	2.71855
89	4.39688	2.41617
90	2.80653	3.18631
91	3.93235	3.12853
92	8.87813	2.57396
93	12.0282	5.55288
94	11.31	5.13008
95	12.5874	5.04965
96	14.0431	8.63936
97	27.5992	20.9423
98	32.7532	23.1618
99	33.4183	24.81
100	30.5818	24.1795
101	39.4846	31.2755
102	60.5176	50.7109
103	41.046	41.0706
104	47.2308	56.088
105	33.117	41.4182
106	25.35	29.7426
107	27.0755	32.0005
108	24.3664	28.1022
109	29.2265	30.3955
110	47.4673	43.4477
111	51.6291	45.1197
112	49.4696	56.7243
113	57.2126	58.5975
114	51.1164	46.7481
115	72.7136	62.7865
116	51.7567	47.5545
117	47.9441	38.8595
118	36.6318	29.492
119	32.506	28.2384
120	28.4441	24.4571
121	23.7588	19.6751
122	24.1289	20.8112
123	23.7144	20.0589
124	20.0401	16.1571
125	22.1193	17.9565
126	22.8774	18.7144
127	22.1251	18.6
128	27.7131	24.0325
129	44.8838	38.3606
130	52.6287	56.0613
131	54.8147	59.7543
132	45.1724	48.1795
133	28.4639	30.175
134	32.1818	35.7739
135	25.6967	27.6898
136	44.4303	44.2811
137	49.8624	48.5489
138	58.2607	59.5571
139	47.9886	52.4737
140	45.9976	47.7603
141	52.8703	50.8173
142	53.094	49.0134
143	55.1659	59.3913
144	61.4224	58.8585
145	63.5343	59.2774
146	33.9579	31.4054
147	57.0962	53.6291
148	22.8712	23.8733
149	21.8648	24.9173
150	32.7576	29.5193
151	62.1329	57.8679
152	57.0342	54.2712
153	46.8181	41.4422
154	63.3346	58.2358
155	62.7262	63.0445
156	56.3449	50.0707
157	51.7157	46.9538
158	54.0188	56.0457
159	76.5127	69.1986
160	50.952	56.819
161	61.4144	66.3649
162	60.8027	62.8036
163	63.0251	69.878
164	67.9844	67.5994
165	62.919	53.5316
166	59.0082	53.1019
167	52.3587	59.8797
168	59.5478	56.0577
169	41.8631	39.9368
170	32.7701	27.9081
171	48.662	41.8767
172	49.7215	42.4439
173	47.9074	39.694
174	43.2	36.9972
175	30.894	33.9526
176	54.6561	54.7799
177	49.1296	55.3443
178	43.0491	43.6445
179	52.9555	53.9446
180	55.5267	51.8838
181	61.5468	55.6462
182	52.5052	59.8059
183	58.6656	63.8766
184	53.8095	55.6889
185	46.8072	51.7261
186	55.9355	48.3681
187	46.6975	37.6643
188	48.3276	48.3993
189	46.3207	50.9284

[truncated: 33 more sheets: Fig 3g, Fig 3h, Fig 4b, Fig 4c, Fig 4d, Fig 4e, Ext fig 1a, Ext fig 1b, Ext fig 2b, Ext fig 2c, Ext fig 3a, Ext fig 3b, Ext fig 3c, Ext fig 5b, Ext fig 5c, Ext fig 8a, Ext fig 8b, Ext fig 8c, Ext fig 9a, Ext fig 9b …]
